# Supplementary material for: Redistribution of the SWI/SNF Complex Dictates Coordinated Transcriptional Control over Epithelial–Mesenchymal Transition of Normal Breast Cells through TGF-β Signaling
Source: Cells. 2022 Aug 24;11(17):2633. doi: 10.3390/cells11172633 (PMC9454592; doi:10.3390/cells11172633)
Supplement: Supplementary file 1 [file cells-11-02633-s001.zip]

Archive with 1 entries (1 files):
- cells-1847090-supplementary.pptx
